# Supplementary material for: The Effect of Previous Exposure to Malaria Infection and Clinical Malaria Episodes on the Immune Response to the Two-Dose Ad26.ZEBOV, MVA-BN-Filo Ebola Vaccine Regimen
Source: Vaccines (Basel). 2023 Aug 2;11(8):1317. doi: 10.3390/vaccines11081317 (PMC10459393; doi:10.3390/vaccines11081317)
Supplement: Supplementary file 1 [file vaccines-11-01317-s001.zip]

Archive with 1 entries (1 files):
- vaccines-2511339-supplementary.pdf
